# Supplementary material for: Construction of Two Recombinant Pseudorabies Viruses with Deletion of Virulence Genes and Evaluation of Their Immune Protection in Mice and Piglets
Source: Vaccines (Basel). 2025 Mar 27;13(4):359. doi: 10.3390/vaccines13040359 (PMC12030885; doi:10.3390/vaccines13040359)
Supplement: Supplementary file 1 [file vaccines-13-00359-s001.zip]

Archive with 1 entries (1 files):
- vaccines-3534955-supplementary.pdf
